# Supplementary material for: Effects of Different Blanching Methods on the Quality of Tremella fuciformis and Its Moisture Migration Characteristics
Source: Foods. 2023 Apr 17;12(8):1669. doi: 10.3390/foods12081669 (PMC10137464; doi:10.3390/foods12081669)
Supplement: Supplementary file 1 [file foods-12-01669-s001.zip]

Archive with 1 entries (1 files):
- foods-2301313-supplementary.pdf
